# Supplementary material for: Biological Evaluations, NMR Analyses, Molecular Modeling Studies, and Overview of the Synthesis of the Marine Natural Product (−)-Mucosin
Source: Molecules. 2024 Feb 24;29(5):994. doi: 10.3390/molecules29050994 (PMC10933799; doi:10.3390/molecules29050994)
Supplement: Supplementary file 1 [file molecules-29-00994-s001.zip]

Archive with 1 entries (1 files):
- molecules-2880634-supplementary.pdf
